# Supplementary material for: Dimerization of the 4Ig isoform of B7-H3 in tumor cells mediates enhanced proliferation and tumorigenic signaling
Source: Commun Biol. 2024 Jan 5;7:21. doi: 10.1038/s42003-023-05736-8 (PMC10770396; doi:10.1038/s42003-023-05736-8)
Supplement: Supplementary file 3 — Supplemental Data 1 [file 42003_2023_5736_MOESM3_ESM.xlsx]

## Sheet: Sheet1
Supplemental Data 1. Gene Ontology Enrichment of differentially expressed proteins from RPPA Analysis comparing mean differences between WT and B7-H3 KO genotype of both SKOv3-ip and HeLa cells.
GO_term_ID	GO_term_def	P	P_FDR_adj	Nof
				Genes
GO:0000977	RNA polymerase II regulatory region sequence-specific DNA binding	0	0	50
GO:0000976	transcription regulatory region sequence-specific DNA binding	0	0	54
GO:0045309	protein phosphorylated amino acid binding	0	1.2e-09	14
GO:0001228	DNA-binding transcription activator activity, RNA polymerase II-specific	0	0	34
GO:0031625	ubiquitin protein ligase binding	0	0	38
GO:0045296	cadherin binding	0	7e-10	34
GO:0046982	protein heterodimerization activity	0	0	41
GO:0003824	catalytic activity	0	0	213
GO:0043560	insulin receptor substrate binding	0	1e-10	9
GO:0000978	RNA polymerase II proximal promoter sequence-specific DNA binding	0	0	44
GO:0042803	protein homodimerization activity	0	0	60
GO:0043167	ion binding	0	0	219
GO:0016740	transferase activity	0	0	120
GO:0003682	chromatin binding	0	0	45
GO:0051219	phosphoprotein binding	0	1e-10	18
GO:0004714	transmembrane receptor protein tyrosine kinase activity	0	6e-10	14
GO:0019902	phosphatase binding	0	0	30
GO:0050839	cell adhesion molecule binding	0	0	45
GO:0001216	DNA-binding transcription activator activity	0	0	34
GO:0001012	RNA polymerase II regulatory region DNA binding	0	0	51
GO:0005515	protein binding	6.62e-52	1.44e-48	397
GO:0019899	enzyme binding	2.05e-48	2.23e-45	177
GO:0019900	kinase binding	1.11e-42	8.08e-40	97
GO:0019901	protein kinase binding	2.67e-41	1.45e-38	90
GO:0004672	protein kinase activity	6.77e-36	2.95e-33	80
GO:0016773	phosphotransferase activity, alcohol group as acceptor	2.4e-35	8.7e-33	86
GO:0042802	identical protein binding	5.24e-35	1.63e-32	131
GO:0016301	kinase activity	4.98e-34	1.36e-31	88
GO:0016772	transferase activity, transferring phosphorus-containing groups	1.86e-29	4.51e-27	91
GO:0008144	drug binding	9.88e-28	2.15e-25	120
GO:0005524	ATP binding	2.83e-27	5.61e-25	112
GO:0032559	adenyl ribonucleotide binding	1.33e-26	2.41e-24	113
GO:0043168	anion binding	1.59e-26	2.66e-24	154
GO:0030554	adenyl nucleotide binding	2.67e-26	4.15e-24	113
GO:0036094	small molecule binding	3.41e-26	4.95e-24	146
GO:0000166	nucleotide binding	3.82e-25	5.18e-23	134
GO:1901265	nucleoside phosphate binding	4.04e-25	5.18e-23	134
GO:0035639	purine ribonucleoside triphosphate binding	6.16e-25	7.45e-23	122
GO:0044877	protein-containing complex binding	1.4e-24	1.61e-22	91
GO:0032555	purine ribonucleotide binding	2.06e-24	2.24e-22	123
GO:0097159	organic cyclic compound binding	3.57e-24	3.7e-22	247
GO:0032553	ribonucleotide binding	3.94e-24	3.9e-22	123
GO:0017076	purine nucleotide binding	4.17e-24	3.95e-22	123
GO:0097367	carbohydrate derivative binding	6.99e-24	6.35e-22	131
GO:0046983	protein dimerization activity	1.37e-23	1.19e-21	92
GO:1901363	heterocyclic compound binding	1.71e-23	1.43e-21	244
GO:0019904	protein domain specific binding	2.63e-22	2.12e-20	69
GO:0004713	protein tyrosine kinase activity	1.21e-20	9.39e-19	30
GO:0003690	double-stranded DNA binding	1.56e-20	1.17e-18	72
GO:0004674	protein serine/threonine kinase activity	4.68e-19	3.31e-17	50
GO:0005102	signaling receptor binding	4.71e-19	3.31e-17	89
GO:0140096	catalytic activity, acting on a protein	1.43e-18	9.73e-17	119
GO:0008134	transcription factor binding	4.45e-18	2.94e-16	60
GO:0043565	sequence-specific DNA binding	5.19e-18	3.32e-16	71
GO:1990837	sequence-specific double-stranded DNA binding	1.06e-16	0	61
GO:0044389	ubiquitin-like protein ligase binding	4.98e-16	0	40
GO:0000987	proximal promoter sequence-specific DNA binding	5.01e-16	0	46
GO:0019903	protein phosphatase binding	5.86e-16	0	27
GO:0044212	transcription regulatory region DNA binding	8.85e-16	0	62
GO:0001067	regulatory region nucleic acid binding	9.53e-16	0	62
GO:0019199	transmembrane receptor protein kinase activity	1e-10	2.1e-09	15
GO:0001784	phosphotyrosine residue binding	1e-10	5.2e-09	12
GO:0004715	non-membrane spanning protein tyrosine kinase activity	2e-10	6.3e-09	13
GO:0140297	DNA-binding transcription factor binding	1e-09	3.36e-08	32
GO:0043548	phosphatidylinositol 3-kinase binding	1.7e-09	5.82e-08	10
GO:1990782	protein tyrosine kinase binding	3.1e-09	1.02e-07	15
GO:0051400	BH domain binding	3.1e-09	1.02e-07	7
GO:0004712	protein serine/threonine/tyrosine kinase activity	3.6e-09	1.14e-07	12
GO:0003677	DNA binding	4.4e-09	1.39e-07	103
GO:0061629	RNA polymerase II-specific DNA-binding transcription factor binding	5.2e-09	1.63e-07	27
GO:0060089	molecular transducer activity	8.3e-09	2.55e-07	50
GO:0035173	histone kinase activity	8.9e-09	2.69e-07	8
GO:0097718	disordered domain specific binding	9.5e-09	2.84e-07	10
GO:0003684	damaged DNA binding	9.9e-09	2.9e-07	14
GO:0005158	insulin receptor binding	2.86e-08	8.3e-07	8
GO:0003697	single-stranded DNA binding	3.34e-08	9.57e-07	17
GO:0001618	virus receptor activity	3.83e-08	1.08e-06	13
GO:0002020	protease binding	4.23e-08	1.18e-06	16
GO:0030234	enzyme regulator activity	4.6e-08	1.27e-06	53
GO:0140272	exogenous protein binding	4.71e-08	1.28e-06	13
GO:0005178	integrin binding	7.04e-08	1.89e-06	15
GO:0042169	SH2 domain binding	9.91e-08	2.63e-06	10
GO:0032404	mismatch repair complex binding	1.71e-07	4.39e-06	6
GO:0005168	neurotrophin TRKA receptor binding	1.71e-07	4.39e-06	5
GO:0005167	neurotrophin TRK receptor binding	1.71e-07	4.39e-06	5
GO:0031072	heat shock protein binding	1.77e-07	4.48e-06	16
GO:0003712	transcription coregulator activity	1.97e-07	4.94e-06	37
GO:0030971	receptor tyrosine kinase binding	4.69e-07	1.16e-05	11
GO:0140110	transcription regulator activity	6.43e-07	1.57e-05	81
GO:0008013	beta-catenin binding	8.01e-07	1.94e-05	12
GO:0051427	hormone receptor binding	9.32e-07	2.23e-05	18
GO:0035035	histone acetyltransferase binding	1.13e-06	2.68e-05	8
GO:0002039	p53 binding	1.24e-06	2.92e-05	11
GO:0005165	neurotrophin receptor binding	1.52e-06	3.52e-05	5
GO:0016922	nuclear receptor binding	1.82e-06	4.17e-05	14
GO:0038023	signaling receptor activity	2.04e-06	4.62e-05	42
GO:0033613	activating transcription factor binding	2.52e-06	5.66e-05	11
GO:0098772	molecular function regulator	2.75e-06	6.12e-05	66
GO:0008022	protein C-terminus binding	2.89e-06	6.37e-05	18
GO:0070513	death domain binding	3.33e-06	7.25e-05	5
GO:0035257	nuclear hormone receptor binding	4.38e-06	9.45e-05	16
GO:0051434	BH3 domain binding	4.61e-06	9.85e-05	4
GO:0005126	cytokine receptor binding	5.32e-06	0.000113	18
GO:0003676	nucleic acid binding	5.5e-06	0.000115	141
GO:0000014	single-stranded DNA endodeoxyribonuclease activity	6.48e-06	0.000135	5
GO:0070888	E-box binding	7.63e-06	0.000157	8
GO:0019838	growth factor binding	7.75e-06	0.000158	13
GO:0035258	steroid hormone receptor binding	8.58e-06	0.000173	12
GO:0019207	kinase regulator activity	1.19e-05	0.000239	18
GO:0032405	MutLalpha complex binding	1.35e-05	0.000265	4
GO:0032135	DNA insertion or deletion binding	1.35e-05	0.000265	4
GO:0005068	transmembrane receptor protein tyrosine kinase adaptor activity	1.94e-05	0.000376	5
GO:0070851	growth factor receptor binding	2.26e-05	0.000437	12
GO:0030291	protein serine/threonine kinase inhibitor activity	2.4e-05	0.000459	7
GO:0019887	protein kinase regulator activity	2.6e-05	0.000492	16
GO:1990599	3' overhang single-stranded DNA endodeoxyribonuclease activity	3.04e-05	0.000572	3
GO:0005518	collagen binding	3.32e-05	0.000617	8
GO:0030983	mismatched DNA binding	4.64e-05	0.000857	5
GO:0016538	cyclin-dependent protein serine/threonine kinase regulator activity	4.76e-05	0.000872	8
GO:0042826	histone deacetylase binding	4.84e-05	0.000879	12
GO:0003713	transcription coactivator activity	5.14e-05	0.000925	22
GO:0097110	scaffold protein binding	5.66e-05	0.00101	8
GO:0051087	chaperone binding	5.87e-05	0.00104	11
GO:0031994	insulin-like growth factor I binding	5.99e-05	0.00104	4
GO:0005072	transforming growth factor beta receptor, cytoplasmic mediator activity	5.99e-05	0.00104	4
GO:0098531	ligand-activated transcription factor activity	7.23e-05	0.00123	7
GO:0043531	ADP binding	7.23e-05	0.00123	7
GO:0004879	nuclear receptor activity	7.23e-05	0.00123	7
GO:0004888	transmembrane signaling receptor activity	8.11e-05	0.00137	31
GO:0001102	RNA polymerase II activating transcription factor binding	8.79e-05	0.00147	7
GO:0042562	hormone binding	9.26e-05	0.00154	8
GO:0023026	MHC class II protein complex binding	9.62e-05	0.00159	5
GO:0001972	retinoic acid binding	0.000105	0.00172	4
GO:0051879	Hsp90 protein binding	0.000106	0.00173	7
GO:0032137	guanine/thymine mispair binding	0.000119	0.00186	3
GO:0004784	superoxide dismutase activity	0.000119	0.00186	3
GO:0032138	single base insertion or deletion binding	0.000119	0.00186	3
GO:0016721	oxidoreductase activity, acting on superoxide radicals as acceptor	0.000119	0.00186	3
GO:0043125	ErbB-3 class receptor binding	0.000119	0.00186	3
GO:0001221	transcription cofactor binding	0.000152	0.00237	7
GO:0051721	protein phosphatase 2A binding	0.000153	0.00237	6
GO:0030674	protein binding, bridging	0.000159	0.00244	16
GO:0008289	lipid binding	0.000162	0.00247	32
GO:0004707	MAP kinase activity	0.000171	0.00259	4
GO:0070491	repressing transcription factor binding	0.000201	0.00302	9
GO:0044183	protein folding chaperone	0.000237	0.00351	5
GO:0070412	R-SMAD binding	0.000237	0.00351	5
GO:0140296	general transcription initiation factor binding	0.00025	0.00368	7
GO:0005536	glucose binding	0.000262	0.00378	4
GO:0004861	cyclin-dependent protein serine/threonine kinase inhibitor activity	0.000262	0.00378	4
GO:0005159	insulin-like growth factor receptor binding	0.000262	0.00378	4
GO:0005113	patched binding	0.00029	0.00414	3
GO:0043559	insulin binding	0.00029	0.00414	3
GO:0001223	transcription coactivator binding	0.000308	0.00433	5
GO:0001091	RNA polymerase II general transcription initiation factor binding	0.000308	0.00433	5
GO:0047485	protein N-terminus binding	0.000312	0.00436	11
GO:0060090	molecular adaptor activity	0.00048	0.00667	17
GO:0017147	Wnt-protein binding	0.000497	0.00685	5
GO:0005501	retinoid binding	0.00054	0.00726	4
GO:0034185	apolipoprotein binding	0.00054	0.00726	4
GO:0005123	death receptor binding	0.00054	0.00726	4
GO:0016307	phosphatidylinositol phosphate kinase activity	0.00054	0.00726	4
GO:0032407	MutSalpha complex binding	0.000567	0.00741	3
GO:0035174	histone serine kinase activity	0.000567	0.00741	3
GO:0031995	insulin-like growth factor II binding	0.000567	0.00741	3
GO:0001227	DNA-binding transcription repressor activity, RNA polymerase II-specific	0.000568	0.00741	14
GO:0001217	DNA-binding transcription repressor activity	0.000568	0.00741	14
GO:0019210	kinase inhibitor activity	0.000592	0.00768	8
GO:0000217	DNA secondary structure binding	0.000618	0.00797	5
GO:0008047	enzyme activator activity	0.000645	0.00826	26
GO:0030295	protein kinase activator activity	0.000661	0.00833	8
GO:0005496	steroid binding	0.000661	0.00833	8
GO:0046332	SMAD binding	0.000661	0.00833	8
GO:0035326	enhancer binding	0.0007	0.00877	10
GO:0019840	isoprenoid binding	0.000737	0.00918	4
GO:0046875	ephrin receptor binding	0.000761	0.00942	5
GO:0098631	cell adhesion mediator activity	0.000795	0.00973	6
GO:0030331	estrogen receptor binding	0.000795	0.00973	6
GO:0001047	core promoter binding	0.000872	0.0106	7
GO:0023023	MHC protein complex binding	0.000927	0.0112	5
GO:0004857	enzyme inhibitor activity	0.00102	0.0123	17
GO:0004520	endodeoxyribonuclease activity	0.00107	0.0128	6
GO:0001158	enhancer sequence-specific DNA binding	0.00122	0.0144	9
GO:0019209	kinase activator activity	0.00123	0.0144	8
GO:0032813	tumor necrosis factor receptor superfamily binding	0.00123	0.0144	6
GO:0003707	steroid hormone receptor activity	0.00123	0.0144	6
GO:0070064	proline-rich region binding	0.00128	0.0149	4
GO:0000981	DNA-binding transcription factor activity, RNA polymerase II-specific	0.00132	0.0153	53
GO:0050681	androgen receptor binding	0.00141	0.0163	6
GO:0035591	signaling adaptor activity	0.00144	0.0165	9
GO:0003700	DNA-binding transcription factor activity	0.00147	0.0168	56
GO:0070878	primary miRNA binding	0.00152	0.0169	3
GO:0030235	nitric-oxide synthase regulator activity	0.00152	0.0169	3
GO:0070410	co-SMAD binding	0.00152	0.0169	3
GO:0045294	alpha-catenin binding	0.00152	0.0169	3
GO:0030332	cyclin binding	0.00159	0.0176	5
GO:0030159	receptor signaling complex adaptor activity	0.00159	0.0176	5
GO:0070182	DNA polymerase binding	0.00163	0.0178	4
GO:0005520	insulin-like growth factor binding	0.00163	0.0178	4
GO:0044325	ion channel binding	0.0017	0.0185	9
GO:0001099	basal RNA polymerase II transcription machinery binding	0.00173	0.0186	7
GO:0001098	basal transcription machinery binding	0.00173	0.0186	7
GO:0001085	RNA polymerase II transcription factor binding	0.00207	0.0222	6
GO:0004860	protein kinase inhibitor activity	0.00212	0.0226	7
GO:0031490	chromatin DNA binding	0.00213	0.0226	8
GO:0071837	HMG box domain binding	0.00222	0.0234	3
GO:0016303	1-phosphatidylinositol-3-kinase activity	0.00222	0.0234	3
GO:0017124	SH3 domain binding	0.00234	0.0244	10
GO:0048365	Rac GTPase binding	0.00234	0.0244	7
GO:0004683	calmodulin-dependent protein kinase activity	0.00252	0.0262	4
GO:1901681	sulfur compound binding	0.0028	0.0274	12
GO:0008184	glycogen phosphorylase activity	0.00287	0.0274	2
GO:0001156	TFIIIC-class transcription factor complex binding	0.00287	0.0274	2
GO:0032139	dinucleotide insertion or deletion binding	0.00287	0.0274	2
GO:0016728	oxidoreductase activity, acting on CH or CH2 groups, disulfide as acceptor	0.00287	0.0274	2
GO:0102499	SHG alpha-glucan phosphorylase activity	0.00287	0.0274	2
GO:0032142	single guanine insertion binding	0.00287	0.0274	2
GO:0004748	ribonucleoside-diphosphate reductase activity, thioredoxin disulfide as acceptor	0.00287	0.0274	2
GO:0005009	insulin-activated receptor activity	0.00287	0.0274	2
GO:0034056	estrogen response element binding	0.00287	0.0274	2
GO:0102250	linear malto-oligosaccharide phosphorylase activity	0.00287	0.0274	2
GO:0106017	phosphatidylinositol-3,4-bisphosphate phosphatase activity	0.00287	0.0274	2
GO:0019776	Atg8 ligase activity	0.00287	0.0274	2
GO:0001225	RNA polymerase II transcription coactivator binding	0.00287	0.0274	2
GO:0001025	RNA polymerase III general transcription initiation factor binding	0.00287	0.0274	2
GO:0061731	ribonucleoside-diphosphate reductase activity	0.00287	0.0274	2
GO:0016309	1-phosphatidylinositol-5-phosphate 4-kinase activity	0.00287	0.0274	2
GO:0004634	phosphopyruvate hydratase activity	0.00287	0.0274	2
GO:0035004	phosphatidylinositol 3-kinase activity	0.0031	0.0291	3
GO:0070411	I-SMAD binding	0.0031	0.0291	3
GO:0016500	protein-hormone receptor activity	0.0031	0.0291	3
GO:0050998	nitric-oxide synthase binding	0.0031	0.0291	3
GO:0005539	glycosaminoglycan binding	0.00324	0.0303	10
GO:0032356	oxidized DNA binding	0.00416	0.0383	3
GO:0001094	TFIID-class transcription factor complex binding	0.00416	0.0383	3
GO:0034236	protein kinase A catalytic subunit binding	0.00416	0.0383	3
GO:0140097	catalytic activity, acting on DNA	0.00417	0.0383	14
GO:0048037	cofactor binding	0.00433	0.0396	22
GO:0008201	heparin binding	0.00505	0.0461	8
GO:0052742	phosphatidylinositol kinase activity	0.00542	0.048	3
GO:1990841	promoter-specific chromatin binding	0.0056	0.048	5
GO:0016918	retinal binding	0.00562	0.048	2
GO:0098639	collagen binding involved in cell-matrix adhesion	0.00562	0.048	2
GO:0048408	epidermal growth factor binding	0.00562	0.048	2
GO:0097200	cysteine-type endopeptidase activity involved in execution phase of apoptosis	0.00562	0.048	2
GO:0052812	phosphatidylinositol-3,4-bisphosphate 5-kinase activity	0.00562	0.048	2
GO:0001224	RNA polymerase II transcription cofactor binding	0.00562	0.048	2
GO:0038064	collagen receptor activity	0.00562	0.048	2
GO:0071253	connexin binding	0.00562	0.048	2
GO:0044020	histone methyltransferase activity (H4-R3 specific)	0.00562	0.048	2
GO:0030618	transforming growth factor beta receptor, pathway-specific cytoplasmic mediator activity	0.00562	0.048	2
GO:0016725	oxidoreductase activity, acting on CH or CH2 groups	0.00562	0.048	2
GO:0098634	cell-matrix adhesion mediator activity	0.00562	0.048	2
GO:0005007	fibroblast growth factor-activated receptor activity	0.00562	0.048	2
GO:0035033	histone deacetylase regulator activity	0.00562	0.048	2
GO:0045182	translation regulator activity	0.00585	0.0498	10
