# Supplementary material for: Dimerization of the 4Ig isoform of B7-H3 in tumor cells mediates enhanced proliferation and tumorigenic signaling
Source: Commun Biol. 2024 Jan 5;7:21. doi: 10.1038/s42003-023-05736-8 (PMC10770396; doi:10.1038/s42003-023-05736-8)
Supplement: Supplementary file 4 — Supplemental Data 2 [file 42003_2023_5736_MOESM4_ESM.xlsx]

## Sheet: Sheet1
Supplemental Data 2. Gene Ontology Enrichment of differentially expressed proteins from RPPA Analysis comparing HeLa WT and B7-H3 KO cells.
OID	Term	P-value	Number	Annotated genes
			annotated
GO:0006796	phosphate-containing compound metabolic process	3.45e-09	23	O00418, P00533, P01106, P02751, P05412, P06213, P10398, P13073, P19174, P29317, P30530, P31749, P42336, P42771, P49815, P49841, P52789, P60953, Q08345, Q13115, Q14469, Q86W56, Q9NR19
GO:0006793	phosphorus metabolic process	4.11e-09	23	O00418, P00533, P01106, P02751, P05412, P06213, P10398, P13073, P19174, P29317, P30530, P31749, P42336, P42771, P49815, P49841, P52789, P60953, Q08345, Q13115, Q14469, Q86W56, Q9NR19
GO:0007167	enzyme linked receptor protein signaling pathway	8.4e-09	15	P00533, P05412, P06213, P18065, P19174, P29317, P30530, P31749, P42336, P49815, P49841, P60953, Q08345, Q14469, Q9UQC2
GO:0016310	phosphorylation	1.28e-08	20	O00418, P00533, P01106, P02751, P05412, P06213, P10398, P13073, P29317, P30530, P31749, P42336, P42771, P49815, P49841, P52789, P60953, Q08345, Q13115, Q14469
GO:0007169	transmembrane receptor protein tyrosine kinase signaling pathway	2.11e-08	13	P00533, P06213, P18065, P19174, P29317, P30530, P31749, P42336, P49815, P49841, P60953, Q08345, Q9UQC2
GO:0006468	protein phosphorylation	6.01e-08	18	O00418, P00533, P01106, P02751, P05412, P06213, P10398, P29317, P30530, P31749, P42336, P42771, P49815, P49841, P60953, Q08345, Q13115, Q14469
GO:0035239	tube morphogenesis	1.47e-07	13	P00533, P01106, P02751, P05412, P19174, P29317, P31749, P42336, P49815, P52789, P60953, Q08345, Q14469
GO:0035556	intracellular signal transduction	4.28e-07	20	P00533, P01106, P02751, P05412, P06213, P10398, P19174, P29317, P30530, P31749, P42336, P42771, P49815, P49841, P60953, P62753, Q13115, Q14469, Q92619, Q9UQC2
GO:0009653	anatomical structure morphogenesis	9.02e-07	19	O00418, P00533, P01106, P02751, P05412, P06213, P19174, P29317, P30530, P31749, P42336, P49815, P49841, P52789, P60953, P62753, Q08345, Q14469, Q9UQC2
GO:0001932	regulation of protein phosphorylation	9.6e-07	15	O00418, P00533, P01106, P02751, P05412, P06213, P10398, P29317, P31749, P42336, P42771, P49815, P60953, Q13115, Q14469
GO:0048732	gland development	9.74e-07	10	P00533, P05412, P06213, P29317, P31749, P42336, P52789, P60953, Q08345, Q14469
GO:0031175	neuron projection development	1.3e-06	13	O00418, P00533, P02751, P05412, P19174, P29317, P31749, P42336, P49841, P60953, Q08345, Q14469, Q9UQC2
GO:0019220	regulation of phosphate metabolic process	1.91e-06	16	O00418, P00533, P01106, P02751, P05412, P06213, P10398, P29317, P31749, P42336, P42771, P49815, P49841, P60953, Q13115, Q14469
GO:0051174	regulation of phosphorus metabolic process	1.92e-06	16	O00418, P00533, P01106, P02751, P05412, P06213, P10398, P29317, P31749, P42336, P42771, P49815, P49841, P60953, Q13115, Q14469
GO:0035295	tube development	1.94e-06	13	P00533, P01106, P02751, P05412, P19174, P29317, P31749, P42336, P49815, P52789, P60953, Q08345, Q14469
GO:0031399	regulation of protein modification process	2.84e-06	16	O00418, P00533, P01106, P02751, P05412, P06213, P10398, P29317, P31749, P42336, P42771, P49815, P49841, P60953, Q13115, Q14469
GO:0042325	regulation of phosphorylation	3.8e-06	15	O00418, P00533, P01106, P02751, P05412, P06213, P10398, P29317, P31749, P42336, P42771, P49815, P60953, Q13115, Q14469
GO:1902531	regulation of intracellular signal transduction	4.81e-06	16	P00533, P01106, P02751, P05412, P06213, P10398, P29317, P30530, P31749, P42336, P49815, P49841, P60953, Q13115, Q14469, Q92619
GO:0048666	neuron development	5.55e-06	13	O00418, P00533, P02751, P05412, P19174, P29317, P31749, P42336, P49841, P60953, Q08345, Q14469, Q9UQC2
GO:0008283	cell proliferation	5.91e-06	16	P00533, P01106, P02751, P05412, P06213, P18065, P19174, P29317, P31749, P42771, P49815, P60953, P62753, Q08345, Q14469, Q9UQC2
GO:0006915	apoptotic process	7.03e-06	16	O00418, P00533, P01106, P05412, P10398, P19174, P29317, P30530, P31749, P42336, P42771, P49815, P49841, P52789, P60953, P62753
GO:0048015	phosphatidylinositol-mediated signaling	1.7e-05	7	P00533, P06213, P19174, P31749, P42336, P49815, Q9UQC2
GO:0012501	programmed cell death	1.87e-05	16	O00418, P00533, P01106, P05412, P10398, P19174, P29317, P30530, P31749, P42336, P42771, P49815, P49841, P52789, P60953, P62753
GO:0048017	inositol lipid-mediated signaling	1.89e-05	7	P00533, P06213, P19174, P31749, P42336, P49815, Q9UQC2
GO:0120036	plasma membrane bounded cell projection organization	2.09e-05	14	O00418, P00533, P02751, P05412, P06213, P19174, P29317, P31749, P42336, P49841, P60953, Q08345, Q14469, Q9UQC2
GO:0048699	generation of neurons	2.36e-05	14	O00418, P00533, P02751, P05412, P19174, P29317, P30530, P31749, P42336, P49841, P60953, Q08345, Q14469, Q9UQC2
GO:0010033	response to organic substance	2.87e-05	19	O00418, P00533, P01106, P02751, P05412, P06213, P18065, P19174, P29317, P30530, P31749, P42336, P49815, P49841, P52789, P60953, Q12988, Q14469, Q9UQC2
GO:0030030	cell projection organization	2.88e-05	14	O00418, P00533, P02751, P05412, P06213, P19174, P29317, P31749, P42336, P49841, P60953, Q08345, Q14469, Q9UQC2
GO:0000902	cell morphogenesis	3.13e-05	12	O00418, P00533, P02751, P19174, P29317, P30530, P42336, P49841, P60953, Q08345, Q14469, Q9UQC2
GO:0072359	circulatory system development	3.71e-05	12	P00533, P02751, P05412, P06213, P19174, P29317, P31749, P42336, P49815, P52789, P60953, Q14469
GO:0040011	locomotion	4.21e-05	15	O15427, P00533, P02751, P05412, P06213, P19174, P29317, P30530, P31749, P42336, P49815, P60953, Q08345, Q14469, Q9UQC2
GO:0008219	cell death	4.41e-05	16	O00418, P00533, P01106, P05412, P10398, P19174, P29317, P30530, P31749, P42336, P42771, P49815, P49841, P52789, P60953, P62753
GO:0042127	regulation of cell proliferation	4.58e-05	14	P00533, P01106, P02751, P05412, P06213, P18065, P19174, P31749, P42771, P49815, P60953, Q08345, Q14469, Q9UQC2
GO:0048812	neuron projection morphogenesis	4.83e-05	10	O00418, P00533, P02751, P19174, P29317, P42336, P49841, P60953, Q08345, Q9UQC2
GO:0040008	regulation of growth	5.04e-05	10	P00533, P02751, P06213, P18065, P31749, P42336, P42771, P49841, P60953, Q08345
GO:0022008	neurogenesis	5.19e-05	14	O00418, P00533, P02751, P05412, P19174, P29317, P30530, P31749, P42336, P49841, P60953, Q08345, Q14469, Q9UQC2
GO:0051896	regulation of protein kinase B signaling	5.39e-05	7	P00533, P06213, P29317, P30530, P31749, P42336, P49815
GO:0120039	plasma membrane bounded cell projection morphogenesis	5.89e-05	10	O00418, P00533, P02751, P19174, P29317, P42336, P49841, P60953, Q08345, Q9UQC2
GO:0050896	response to stimulus	6.19e-05	29	O00418, P00533, P01106, P02751, P05412, P06213, P10398, P13073, P18065, P19174, P29317, P30530, P31749, P42336, P42771, P49815, P49841, P52789, P60953, P62753, Q08345, Q12988, Q13115, Q14469, Q86W56, Q92619, Q9GZQ8, Q9HAB3, Q9UQC2
GO:0048858	cell projection morphogenesis	6.22e-05	10	O00418, P00533, P02751, P19174, P29317, P42336, P49841, P60953, Q08345, Q9UQC2
GO:0030182	neuron differentiation	6.32e-05	13	O00418, P00533, P02751, P05412, P19174, P29317, P31749, P42336, P49841, P60953, Q08345, Q14469, Q9UQC2
GO:0030155	regulation of cell adhesion	6.4e-05	10	P02751, P18065, P29317, P31749, P42336, P42771, P49841, P60953, Q08345, Q14469
GO:0048583	regulation of response to stimulus	6.56e-05	21	P00533, P01106, P02751, P05412, P06213, P10398, P18065, P19174, P29317, P30530, P31749, P42336, P42771, P49815, P49841, P60953, Q13115, Q14469, Q86W56, Q92619, Q9UQC2
GO:0044403	symbiont process	6.78e-05	11	P00533, P02751, P05412, P06213, P19174, P29317, P30530, P49815, P60953, P62753, Q9HAB3
GO:0071310	cellular response to organic substance	7.29e-05	17	O00418, P00533, P01106, P02751, P05412, P06213, P18065, P19174, P30530, P31749, P42336, P49815, P49841, P52789, P60953, Q14469, Q9UQC2
GO:0046777	protein autophosphorylation	7.99e-05	7	O00418, P00533, P05412, P06213, P31749, P49841, Q08345
GO:0032990	cell part morphogenesis	8.19e-05	10	O00418, P00533, P02751, P19174, P29317, P42336, P49841, P60953, Q08345, Q9UQC2
GO:0008284	positive regulation of cell proliferation	8.71e-05	11	P00533, P01106, P02751, P05412, P06213, P18065, P19174, P31749, P60953, Q14469, Q9UQC2
GO:0032989	cellular component morphogenesis	8.98e-05	12	O00418, P00533, P02751, P19174, P29317, P30530, P42336, P49841, P60953, Q08345, Q14469, Q9UQC2
GO:0043085	positive regulation of catalytic activity	0.00011243	13	P00533, P01106, P02751, P05412, P06213, P19174, P29317, P31749, P42336, P49815, P49841, P60953, Q92619
GO:0044419	interspecies interaction between organisms	0.00011485	11	P00533, P02751, P05412, P06213, P19174, P29317, P30530, P49815, P60953, P62753, Q9HAB3
GO:0043491	protein kinase B signaling	0.00011573	7	P00533, P06213, P29317, P30530, P31749, P42336, P49815
GO:0050673	epithelial cell proliferation	0.00014053	8	P00533, P01106, P05412, P19174, P29317, P31749, P60953, Q14469
GO:0000904	cell morphogenesis involved in differentiation	0.00016912	10	O00418, P02751, P19174, P29317, P30530, P42336, P49841, P60953, Q14469, Q9UQC2
GO:0044093	positive regulation of molecular function	0.00017335	14	P00533, P01106, P02751, P05412, P06213, P19174, P29317, P31749, P42336, P49815, P49841, P60953, Q14469, Q92619
GO:0016477	cell migration	0.00018813	13	O15427, P00533, P02751, P05412, P06213, P19174, P29317, P30530, P31749, P42336, P60953, Q08345, Q14469
GO:0070887	cellular response to chemical stimulus	0.00019331	18	O00418, P00533, P01106, P02751, P05412, P06213, P18065, P19174, P29317, P30530, P31749, P42336, P49815, P49841, P52789, P60953, Q14469, Q9UQC2
GO:0051345	positive regulation of hydrolase activity	0.00021602	10	P00533, P01106, P02751, P05412, P19174, P29317, P31749, P49815, P49841, Q92619
GO:0048514	blood vessel morphogenesis	0.00023427	9	P02751, P05412, P19174, P29317, P31749, P42336, P52789, P60953, Q14469
GO:0048468	cell development	0.00023499	15	O00418, P00533, P02751, P05412, P19174, P29317, P30530, P31749, P42336, P49841, P60953, P62753, Q08345, Q14469, Q9UQC2
GO:0042981	regulation of apoptotic process	0.00027442	13	O00418, P00533, P01106, P05412, P10398, P19174, P30530, P31749, P42336, P42771, P49841, P60953, P62753
GO:0048667	cell morphogenesis involved in neuron differentiation	0.00028249	9	O00418, P02751, P19174, P29317, P42336, P49841, P60953, Q14469, Q9UQC2
GO:0043067	regulation of programmed cell death	0.00031418	13	O00418, P00533, P01106, P05412, P10398, P19174, P30530, P31749, P42336, P42771, P49841, P60953, P62753
GO:0050793	regulation of developmental process	0.00032954	16	O00418, P00533, P01106, P02751, P05412, P06213, P19174, P29317, P30530, P31749, P42336, P42771, P49841, P52789, P60953, Q14469
GO:0051716	cellular response to stimulus	0.00037581	26	O00418, P00533, P01106, P02751, P05412, P06213, P10398, P18065, P19174, P29317, P30530, P31749, P42336, P42771, P49815, P49841, P52789, P60953, P62753, Q08345, Q13115, Q14469, Q86W56, Q92619, Q9GZQ8, Q9UQC2
GO:1901564	organonitrogen compound metabolic process	0.00039919	25	O00418, P00533, P01106, P02751, P05412, P06213, P10398, P13073, P18065, P29317, P30530, P31749, P42336, P42771, P49815, P49841, P52789, P60953, P62753, Q08345, Q13115, Q14469, Q86W56, Q9HAB3, Q9NR19
GO:0042221	response to chemical	0.00043071	21	O00418, P00533, P01106, P02751, P05412, P06213, P13073, P18065, P19174, P29317, P30530, P31749, P42336, P49815, P49841, P52789, P60953, Q12988, Q14469, Q9HAB3, Q9UQC2
GO:0016032	viral process	0.00044237	10	P00533, P05412, P06213, P19174, P29317, P30530, P49815, P60953, P62753, Q9HAB3
GO:0032268	regulation of cellular protein metabolic process	0.00044902	16	O00418, P00533, P01106, P02751, P05412, P06213, P10398, P29317, P31749, P42336, P42771, P49815, P49841, P60953, Q13115, Q14469
GO:0048523	negative regulation of cellular process	0.00045603	21	O00418, P00533, P01106, P02751, P05412, P10398, P18065, P19174, P29317, P30530, P31749, P42336, P42771, P49815, P49841, P52789, P60953, P62753, Q08345, Q13115, Q14469
GO:0051094	positive regulation of developmental process	0.0005376	12	O00418, P01106, P02751, P05412, P06213, P19174, P30530, P31749, P42771, P52789, P60953, Q14469
GO:0050679	positive regulation of epithelial cell proliferation	0.00056757	6	P00533, P01106, P05412, P19174, P31749, P60953
GO:0051674	localization of cell	0.00061082	13	O15427, P00533, P02751, P05412, P06213, P19174, P29317, P30530, P31749, P42336, P60953, Q08345, Q14469
GO:0048870	cell motility	0.00061082	13	O15427, P00533, P02751, P05412, P06213, P19174, P29317, P30530, P31749, P42336, P60953, Q08345, Q14469
GO:0007166	cell surface receptor signaling pathway	0.0006176	17	P00533, P01106, P02751, P05412, P06213, P18065, P19174, P29317, P30530, P31749, P42336, P49815, P49841, P60953, Q08345, Q14469, Q9UQC2
GO:0050790	regulation of catalytic activity	0.00066216	15	P00533, P01106, P02751, P05412, P06213, P19174, P29317, P31749, P42336, P42771, P49815, P49841, P60953, Q13115, Q92619
GO:0010646	regulation of cell communication	0.00070865	18	P00533, P01106, P02751, P05412, P06213, P10398, P18065, P19174, P29317, P30530, P31749, P42336, P49815, P49841, P60953, Q13115, Q14469, Q92619
GO:0001568	blood vessel development	0.00072105	9	P02751, P05412, P19174, P29317, P31749, P42336, P52789, P60953, Q14469
GO:0010941	regulation of cell death	0.0007365	13	O00418, P00533, P01106, P05412, P10398, P19174, P30530, P31749, P42336, P42771, P49841, P60953, P62753
GO:0043066	negative regulation of apoptotic process	0.00077238	10	O00418, P00533, P01106, P05412, P10398, P30530, P31749, P42336, P49841, P62753
GO:2000026	regulation of multicellular organismal development	0.00080057	14	O00418, P00533, P01106, P02751, P05412, P06213, P19174, P29317, P30530, P31749, P49841, P52789, P60953, Q14469
GO:0050678	regulation of epithelial cell proliferation	0.00081117	7	P00533, P01106, P05412, P19174, P31749, P60953, Q14469
GO:0009966	regulation of signal transduction	0.00081407	17	P00533, P01106, P02751, P05412, P06213, P10398, P18065, P29317, P30530, P31749, P42336, P49815, P49841, P60953, Q13115, Q14469, Q92619
GO:0007155	cell adhesion	0.00082061	12	P00533, P02751, P18065, P29317, P30530, P31749, P42336, P42771, P49841, P60953, Q08345, Q14469
GO:0007399	nervous system development	0.00085165	15	O00418, P00533, P02751, P05412, P19174, P29317, P30530, P31749, P42336, P49815, P49841, P60953, Q08345, Q14469, Q9UQC2
GO:0022610	biological adhesion	0.00086568	12	P00533, P02751, P18065, P29317, P30530, P31749, P42336, P42771, P49841, P60953, Q08345, Q14469
GO:0001525	angiogenesis	0.00087597	8	P02751, P05412, P19174, P29317, P31749, P42336, P52789, P60953
GO:0023051	regulation of signaling	0.0008789	18	P00533, P01106, P02751, P05412, P06213, P10398, P18065, P19174, P29317, P30530, P31749, P42336, P49815, P49841, P60953, Q13115, Q14469, Q92619
GO:0043069	negative regulation of programmed cell death	0.00091023	10	O00418, P00533, P01106, P05412, P10398, P30530, P31749, P42336, P49841, P62753
GO:0001944	vasculature development	0.00103054	9	P02751, P05412, P19174, P29317, P31749, P42336, P52789, P60953, Q14469
GO:0070848	response to growth factor	0.00108119	9	O00418, P00533, P01106, P05412, P06213, P19174, P29317, P31749, Q14469
GO:0072358	cardiovascular system development	0.00114752	9	P02751, P05412, P19174, P29317, P31749, P42336, P52789, P60953, Q14469
GO:0000165	MAPK cascade	0.00115757	10	P00533, P01106, P02751, P05412, P06213, P10398, P29317, P31749, P60953, Q13115
GO:0032869	cellular response to insulin stimulus	0.0011748	6	O00418, P06213, P31749, P42336, P49815, P49841
GO:0032870	cellular response to hormone stimulus	0.00121736	9	O00418, P00533, P05412, P06213, P18065, P31749, P42336, P49815, P49841
GO:0031929	TOR signaling	0.00127468	5	P10398, P31749, P42336, P49815, P62753
GO:0007173	epidermal growth factor receptor signaling pathway	0.00133012	5	P00533, P19174, P31749, P42336, P60953
GO:0006091	generation of precursor metabolites and energy	0.00136842	8	P01106, P06213, P13073, P31749, P42336, P49841, P52789, Q9NR19
GO:0061564	axon development	0.00138826	8	P02751, P05412, P19174, P29317, P42336, P49841, Q08345, Q9UQC2
GO:0023014	signal transduction by protein phosphorylation	0.00139341	10	P00533, P01106, P02751, P05412, P06213, P10398, P29317, P31749, P60953, Q13115
GO:0006928	movement of cell or subcellular component	0.00151963	14	O15427, P00533, P02751, P05412, P06213, P19174, P29317, P30530, P31749, P42336, P60953, Q08345, Q14469, Q9UQC2
GO:0048146	positive regulation of fibroblast proliferation	0.00155441	4	P00533, P01106, P02751, P05412
GO:0051338	regulation of transferase activity	0.00160838	10	P00533, P01106, P06213, P31749, P42336, P42771, P49815, P49841, P60953, Q13115
GO:0051246	regulation of protein metabolic process	0.0016584	16	O00418, P00533, P01106, P02751, P05412, P06213, P10398, P29317, P31749, P42336, P42771, P49815, P49841, P60953, Q13115, Q14469
GO:0040007	growth	0.00171829	10	P00533, P02751, P06213, P18065, P31749, P42336, P42771, P49841, P60953, Q08345
GO:0043408	regulation of MAPK cascade	0.00175819	9	P00533, P01106, P02751, P05412, P06213, P29317, P31749, P60953, Q13115
GO:0051128	regulation of cellular component organization	0.0018851	15	O00418, P00533, P01106, P02751, P05412, P06213, P29317, P30530, P31749, P42771, P49815, P49841, P52789, P60953, Q08345
GO:0060548	negative regulation of cell death	0.00206945	10	O00418, P00533, P01106, P05412, P10398, P30530, P31749, P42336, P49841, P62753
GO:0065009	regulation of molecular function	0.00282644	16	P00533, P01106, P02751, P05412, P06213, P19174, P29317, P31749, P42336, P42771, P49815, P49841, P60953, Q13115, Q14469, Q92619
GO:0045785	positive regulation of cell adhesion	0.00285014	7	P02751, P18065, P31749, P42336, P49841, P60953, Q14469
GO:0002696	positive regulation of leukocyte activation	0.00299626	7	P18065, P30530, P31749, P42336, P60953, Q14469, Q9UQC2
GO:0008286	insulin receptor signaling pathway	0.00300668	5	P06213, P31749, P42336, P49815, P49841
GO:0038127	ERBB signaling pathway	0.00322726	5	P00533, P19174, P31749, P42336, P60953
GO:0001558	regulation of cell growth	0.00347283	7	P00533, P02751, P31749, P42771, P49841, P60953, Q08345
GO:0048519	negative regulation of biological process	0.00362108	21	O00418, P00533, P01106, P02751, P05412, P10398, P18065, P19174, P29317, P30530, P31749, P42336, P42771, P49815, P49841, P52789, P60953, P62753, Q08345, Q13115, Q14469
GO:0050867	positive regulation of cell activation	0.00370414	7	P18065, P30530, P31749, P42336, P60953, Q14469, Q9UQC2
GO:0014065	phosphatidylinositol 3-kinase signaling	0.00396631	5	P00533, P06213, P31749, P42336, P49815
GO:0032868	response to insulin	0.00442765	6	O00418, P06213, P31749, P42336, P49815, P49841
GO:0051052	regulation of DNA metabolic process	0.00461792	7	P00533, P01106, P05412, P31749, P42336, P60953, Q86W56
GO:0048646	anatomical structure formation involved in morphogenesis	0.00462424	10	P02751, P05412, P19174, P29317, P31749, P42336, P49815, P52789, P60953, Q14469
GO:0048522	positive regulation of cellular process	0.00485399	21	O00418, P00533, P01106, P02751, P05412, P06213, P10398, P18065, P19174, P29317, P30530, P31749, P42336, P42771, P49815, P49841, P52789, P60953, P62753, Q14469, Q9UQC2
GO:0048513	animal organ development	0.00509814	17	P00533, P01106, P02751, P05412, P06213, P29317, P30530, P31749, P42336, P49815, P49841, P52789, P60953, P62753, Q08345, Q14469, Q9UQC2
GO:0071495	cellular response to endogenous stimulus	0.00534365	11	O00418, P00533, P05412, P06213, P18065, P19174, P31749, P42336, P49815, P49841, Q14469
GO:0015980	energy derivation by oxidation of organic compounds	0.0053511	6	P01106, P06213, P13073, P31749, P42336, P49841
GO:0033554	cellular response to stress	0.00598201	13	O00418, P00533, P01106, P05412, P29317, P30530, P31749, P42771, P49841, P52789, P60953, Q86W56, Q9GZQ8
GO:0043065	positive regulation of apoptotic process	0.00639198	8	P01106, P05412, P19174, P31749, P42771, P49841, P60953, P62753
GO:0007154	cell communication	0.00641651	23	P00533, P01106, P02751, P05412, P06213, P10398, P18065, P19174, P29317, P30530, P31749, P42336, P42771, P49815, P49841, P60953, P62753, Q08345, Q13115, Q14469, Q92619, Q9GZQ8, Q9UQC2
GO:0009888	tissue development	0.00642667	13	P00533, P01106, P02751, P05412, P06213, P29317, P31749, P42336, P49815, P49841, P60953, Q08345, Q14469
GO:0043068	positive regulation of programmed cell death	0.00676825	8	P01106, P05412, P19174, P31749, P42771, P49841, P60953, P62753
GO:0051179	localization	0.00707771	23	O00418, O15427, P00533, P01106, P02751, P05412, P06213, P13073, P19174, P29317, P30530, P31749, P42336, P49815, P49841, P52789, P60953, P62753, Q08345, Q14469, Q92619, Q9HAB3, Q9UQC2
GO:0007165	signal transduction	0.00822948	22	P00533, P01106, P02751, P05412, P06213, P10398, P18065, P19174, P29317, P30530, P31749, P42336, P42771, P49815, P49841, P60953, P62753, Q08345, Q13115, Q14469, Q92619, Q9UQC2
GO:0070371	ERK1 and ERK2 cascade	0.00828277	6	P00533, P01106, P02751, P05412, P29317, Q13115
GO:0031016	pancreas development	0.00861348	4	P06213, P31749, P49841, Q14469
GO:0036211	protein modification process	0.00867699	18	O00418, P00533, P01106, P02751, P05412, P06213, P10398, P29317, P30530, P31749, P42336, P42771, P49815, P49841, P60953, Q08345, Q13115, Q14469
GO:0006464	cellular protein modification process	0.00867699	18	O00418, P00533, P01106, P02751, P05412, P06213, P10398, P29317, P30530, P31749, P42336, P42771, P49815, P49841, P60953, Q08345, Q13115, Q14469
GO:0016049	cell growth	0.00905106	7	P00533, P02751, P31749, P42771, P49841, P60953, Q08345
GO:0001775	cell activation	0.00936298	11	P00533, P05412, P18065, P30530, P31749, P42336, P60953, P62753, Q14469, Q92619, Q9UQC2
GO:0034097	response to cytokine	0.00996357	10	P01106, P02751, P05412, P30530, P31749, P42336, P49841, P52789, P60953, Q9UQC2
GO:1901214	regulation of neuron death	0.00999006	6	P05412, P30530, P31749, P42336, P49841, P60953
