# Supplementary material for: Dimerization of the 4Ig isoform of B7-H3 in tumor cells mediates enhanced proliferation and tumorigenic signaling
Source: Commun Biol. 2024 Jan 5;7:21. doi: 10.1038/s42003-023-05736-8 (PMC10770396; doi:10.1038/s42003-023-05736-8)
Supplement: Supplementary file 5 — Supplemental Data 3 [file 42003_2023_5736_MOESM5_ESM.xlsx]

## Sheet: 1A
HeLa CD276+/+ C20	HeLa CD276-/- C6
1.02277	0.263181
0.993686	0.310882
0.983548	0.375052

## Sheet: 1B
LV Negative	LV B7-H3
0.913238	3.09759
1.16491	3.10803
0.921853	3.04995

## Sheet: 1C
Clone 22	Clone 11
1.03563	0.26567
0.92985	0.212074
1.03452	0.228346
1.11003	0.319681
1.00444	0.269769
0.885528	0.28198

## Sheet: 1D
	SKOv3ip WT	SKOv3ip KO	HeLa WT	HeLa KO
A-Raf	0.335618	0	-0.13493	-0.26736
AceCS1	0	-0.30956	-0.43367	0.023971
Akt1	0	0.29766	-0.5779	-0.56279
Akt1_pS473	0.07528	0	-0.08178	-0.14162
Akt_pT308	-0.72536	-0.07004	0	0.065599
AMPKa_pT172	0	1.50935	-0.17588	-0.82412
Axl	2.85821	1.47966	-0.60479	-0.64405
b-Catenin	-0.02159	1.96656	0	-0.42069
b-Catenin_pT41_S45	-0.56712	0	-0.19156	-0.16863
c-Jun_pS73	0	1.59315	-0.42137	-0.39359
c-Kit	-1.8821	-0.90591	0	0.84332
c-Myc	-0.29997	-0.07971	0.708192	0.800553
Cadherin-6	0.55486	0.80748	0.05998	0
Caveolin-1	4.59976	1.88639	-1.39438	-1.36354
CD171	1.4141	-1.94616	1.46988	1.85117
Cdc42	0.077131	-2.51063	0.102253	-0.00276
Cdc6	0.50503	1.07389	0	-0.01342
CDK1_pT14	-0.58152	0.066417	-0.34875	0
CDKN2A	0	-0.46766	2.46238	3.12421
Cox-IV	-0.60699	-1.15757	0.453986	0.809117
Cyclin-B1	0	0.692046	0.891272	2.13639
DDR1	0.381984	-0.25388	0.151117	0.147217
DUSP4	-0.12108	0	0.84556	1.28376
DUSP6	-0.94247	0	0.358342	0.01278
eEF2	-1.76098	-0.04224	0.071291	0.812888
EGFR	-0.63203	0	0.305969	0.851025
EphA2	0.990049	1.31465	-1.26283	-1.22941
EphA2_pS897	1.93282	2.79932	-1.05284	-0.98247
FGF-basic	5.19375	3.74061	-0.44836	0
Fibronectin	0.231012	0.119524	0	0.026306
FN14	0	1.07277	-0.23983	-0.10263
Folate-Binding-Protein	0.32551	-0.09142	2.84354	2.67129
Gab2	0.00471	0.13948	0.03135	0
GATA3	-2.20538	-0.46937	0	1.15088
GSK-3a-b	-0.12924	0.030726	-0.04884	-0.10728
GSK-3a-b_pS21_S9	-1.44431	0	-0.11098	-0.73896
HES1	0	-1.08264	0.517529	-0.06217
Hexokinase-II	0	0.383271	-0.296	0.35531
HMHA1	0	-1.58085	-1.57819	-0.32477
HSP27_pS82	1.29715	0	-0.95372	0.863578
IDO	3.93987	0.723798	0.089882	0
IGFBP2	-0.35436	0.025799	-0.5232	-0.37279
IR-b	-0.6636	-1.66104	0.622679	0.402428
LC3A-B	-0.70094	-0.73347	0	0.107644
MAPK_pT202_Y204	0.973213	-0.64199	0.325881	0.645963
MCT4	-1.15664	-1.47477	3.42668	4.72367
p90RSK_pT573	0.39155	0.409406	-0.12788	-0.24018
PAR	-0.02615	0	0.017069	-0.21205
PARG	0	-0.17562	0.0489	-0.34979
PARP	-0.68227	-3.33365	0	0.941056
PI3K-p110-a	0	-0.13435	0.334486	0.361252
PLC-gamma1	0.394735	0	-2.26392	-1.73263
PLC-gamma1_pS1248	0.12134	0.33688	-0.88198	-1.04133
S6	0.820898	-0.09217	-0.10916	-0.06167
S6_pS235_S236	1.58949	0.576747	-1.04607	-0.31458
S6_pS240_S244	1.11728	0.929898	-2.26007	-1.67983
Transglutaminase	0	1.4036	-0.7685	0.777535
WIPI1	-1.5798	-0.68954	0.164184	1.1728
YAP	0.12755	0	0.036578	-0.08147
YAP_pS127	0.388499	1.04016	-0.76604	0
YB1_pS102	-0.16679	0	0.199976	0.62387

## Sheet: 1E
	SKOv3-ip (KO-WT)	HeLa (KO-WT)
ATP5A	1.41592	1.58091
Transglutaminase	1.4036	1.54604
GATA3	1.73601	1.15088
HES1	-1.08264	-0.5797

## Sheet: 1F
	Genes	pP
RNA polymerase II regulatory region sequence-specific DNA binding	50	53
transcription regulatory region sequence-specific DNA binding	54	53
protein phosphorylated amino acid binding	14	53
DNA-binding transcription activator activity, RNA polymerase II-specific	34	53
ubiquitin protein ligase binding	38	53
cadherin binding	34	53
protein heterodimerization activity	41	53
catalytic activity	213	53
insulin receptor substrate binding	9	53
RNA polymerase II proximal promoter sequence-specific DNA binding	44	53
protein homodimerization activity	60	53
ion binding	219	53
transferase activity	120	53
chromatin binding	45	53
phosphoprotein binding	18	53
transmembrane receptor protein tyrosine kinase activity	14	53
phosphatase binding	30	53
cell adhesion molecule binding	45	53
DNA-binding transcription activator activity	34	53
RNA polymerase II regulatory region DNA binding	51	53
protein binding	397	51.1792
enzyme binding	177	47.688
kinase binding	97	41.9535
protein kinase binding	90	40.5743
protein kinase activity	80	35.1697
phosphotransferase activity, alcohol group as acceptor	86	34.6205
identical protein binding	131	34.2804
kinase activity	88	33.3029
transferase activity, transferring phosphorus-containing groups	91	28.7295
drug binding	120	27.0052
ATP binding	112	26.5484
adenyl ribonucleotide binding	113	25.8768
anion binding	154	25.7994
adenyl nucleotide binding	113	25.5743
small molecule binding	146	25.4675
nucleotide binding	134	24.4178
nucleoside phosphate binding	134	24.3934
purine ribonucleoside triphosphate binding	122	24.2107
protein-containing complex binding	91	23.8526
purine ribonucleotide binding	123	23.6863
organic cyclic compound binding	247	23.4478
ribonucleotide binding	123	23.4049
purine nucleotide binding	123	23.3794
carbohydrate derivative binding	131	23.1556
protein dimerization activity	92	22.8646
heterocyclic compound binding	244	22.7675
protein domain specific binding	69	21.5805
protein tyrosine kinase activity	30	19.9183
double-stranded DNA binding	72	19.8072
protein serine/threonine kinase activity	50	18.3299
signaling receptor binding	89	18.3273
catalytic activity, acting on a protein	119	17.845
transcription factor binding	60	17.3519
sequence-specific DNA binding	71	17.2853
sequence-specific double-stranded DNA binding	61	15.9759
ubiquitin-like protein ligase binding	40	15.3025
proximal promoter sequence-specific DNA binding	46	15.3005
protein phosphatase binding	27	15.2319
transcription regulatory region DNA binding	62	15.0532
regulatory region nucleic acid binding	62	15.0209
transmembrane receptor protein kinase activity	15	10
phosphotyrosine residue binding	12	10
non-membrane spanning protein tyrosine kinase activity	13	9.69897
DNA-binding transcription factor binding	32	9
phosphatidylinositol 3-kinase binding	10	8.76955
protein tyrosine kinase binding	15	8.50864
BH domain binding	7	8.50864
protein serine/threonine/tyrosine kinase activity	12	8.4437
DNA binding	103	8.35655
RNA polymerase II-specific DNA-binding transcription factor binding	27	8.284
molecular transducer activity	50	8.08092
histone kinase activity	8	8.05061
disordered domain specific binding	10	8.02228
damaged DNA binding	14	8.00436
insulin receptor binding	8	7.54363
single-stranded DNA binding	17	7.47625
virus receptor activity	13	7.4168
protease binding	16	7.37366
enzyme regulator activity	53	7.33724
exogenous protein binding	13	7.32698
integrin binding	15	7.15243
SH2 domain binding	10	7.00393
mismatch repair complex binding	6	6.767
neurotrophin TRKA receptor binding	5	6.76599
neurotrophin TRK receptor binding	5	6.76599
heat shock protein binding	16	6.75227
transcription coregulator activity	37	6.70531
receptor tyrosine kinase binding	11	6.32883
transcription regulator activity	81	6.19213
beta-catenin binding	12	6.09615
hormone receptor binding	18	6.03054
histone acetyltransferase binding	8	5.94654
p53 binding	11	5.90518
neurotrophin receptor binding	5	5.81873
nuclear receptor binding	14	5.74088
signaling receptor activity	42	5.69122
activating transcription factor binding	11	5.5986
molecular function regulator	66	5.56019
protein C-terminus binding	18	5.5385
death domain binding	5	5.47782
nuclear hormone receptor binding	16	5.35853
BH3 domain binding	4	5.3362
cytokine receptor binding	18	5.27442
nucleic acid binding	141	5.25948
single-stranded DNA endodeoxyribonuclease activity	5	5.18816
E-box binding	8	5.11736
growth factor binding	13	5.11053
steroid hormone receptor binding	12	5.06636
kinase regulator activity	18	4.923
MutLalpha complex binding	4	4.86999
DNA insertion or deletion binding	4	4.86999
transmembrane receptor protein tyrosine kinase adaptor activity	5	4.71332
growth factor receptor binding	12	4.64512
protein serine/threonine kinase inhibitor activity	7	4.61979
protein kinase regulator activity	16	4.58536
3' overhang single-stranded DNA endodeoxyribonuclease activity	3	4.5167
collagen binding	8	4.47952
mismatched DNA binding	5	4.3332
cyclin-dependent protein serine/threonine kinase regulator activity	8	4.32212
histone deacetylase binding	12	4.31524
transcription coactivator activity	22	4.28929
scaffold protein binding	8	4.24688
chaperone binding	11	4.23129
insulin-like growth factor I binding	4	4.22272
transforming growth factor beta receptor, cytoplasmic mediator activity	4	4.22272
ligand-activated transcription factor activity	7	4.14104
ADP binding	7	4.14104
nuclear receptor activity	7	4.14104
transmembrane signaling receptor activity	31	4.09103
RNA polymerase II activating transcription factor binding	7	4.05586
hormone binding	8	4.03348
MHC class II protein complex binding	5	4.01692
retinoic acid binding	4	3.9784
Hsp90 protein binding	7	3.97388
guanine/thymine mispair binding	3	3.92482
superoxide dismutase activity	3	3.92482
single base insertion or deletion binding	3	3.92482
oxidoreductase activity, acting on superoxide radicals as acceptor	3	3.92482
ErbB-3 class receptor binding	3	3.92482
transcription cofactor binding	7	3.81758
protein phosphatase 2A binding	6	3.81446
protein binding, bridging	16	3.79888
lipid binding	32	3.78941
MAP kinase activity	4	3.76726
repressing transcription factor binding	9	3.6968
protein folding chaperone	5	3.62543
R-SMAD binding	5	3.62543
general transcription initiation factor binding	7	3.60189
glucose binding	4	3.58187
cyclin-dependent protein serine/threonine kinase inhibitor activity	4	3.58187
insulin-like growth factor receptor binding	4	3.58187
patched binding	3	3.53715
insulin binding	3	3.53715
transcription coactivator binding	5	3.51173
RNA polymerase II general transcription initiation factor binding	5	3.51173
protein N-terminus binding	11	3.50529
molecular adaptor activity	17	3.31849
Wnt-protein binding	5	3.30408
retinoid binding	4	3.26769
apolipoprotein binding	4	3.26769
death receptor binding	4	3.26769
phosphatidylinositol phosphate kinase activity	4	3.26769
MutSalpha complex binding	3	3.24626
histone serine kinase activity	3	3.24626
insulin-like growth factor II binding	3	3.24626
DNA-binding transcription repressor activity, RNA polymerase II-specific	14	3.2458
DNA-binding transcription repressor activity	14	3.2458
kinase inhibitor activity	8	3.22775
DNA secondary structure binding	5	3.2088
enzyme activator activity	26	3.19078
protein kinase activator activity	8	3.17954
steroid binding	8	3.17954
SMAD binding	8	3.17954
enhancer binding	10	3.15465
isoprenoid binding	4	3.13241
ephrin receptor binding	5	3.1185
cell adhesion mediator activity	6	3.09952
estrogen receptor binding	6	3.09952
core promoter binding	7	3.05928
MHC protein complex binding	5	3.03278
enzyme inhibitor activity	17	2.99183
endodeoxyribonuclease activity	6	2.97102
enhancer sequence-specific DNA binding	9	2.914
kinase activator activity	8	2.91045
tumor necrosis factor receptor superfamily binding	6	2.90974
steroid hormone receptor activity	6	2.90974
proline-rich region binding	4	2.89449
DNA-binding transcription factor activity, RNA polymerase II-specific	53	2.87844
androgen receptor binding	6	2.85078
signaling adaptor activity	9	2.84104
DNA-binding transcription factor activity	56	2.83209
primary miRNA binding	3	2.81959
nitric-oxide synthase regulator activity	3	2.81959
co-SMAD binding	3	2.81959
alpha-catenin binding	3	2.81959
cyclin binding	5	2.79915
receptor signaling complex adaptor activity	5	2.79915
DNA polymerase binding	4	2.78861
insulin-like growth factor binding	4	2.78861
ion channel binding	9	2.77057
basal RNA polymerase II transcription machinery binding	7	2.76321
basal transcription machinery binding	7	2.76321
RNA polymerase II transcription factor binding	6	2.68403
protein kinase inhibitor activity	7	2.67366
chromatin DNA binding	8	2.67162
HMG box domain binding	3	2.65365
1-phosphatidylinositol-3-kinase activity	3	2.65365
SH3 domain binding	10	2.63134
Rac GTPase binding	7	2.63041
calmodulin-dependent protein kinase activity	4	2.59825
sulfur compound binding	12	2.55222
glycogen phosphorylase activity	2	2.54212
TFIIIC-class transcription factor complex binding	2	2.54212
dinucleotide insertion or deletion binding	2	2.54212
oxidoreductase activity, acting on CH or CH2 groups, disulfide as acceptor	2	2.54212
SHG alpha-glucan phosphorylase activity	2	2.54212
single guanine insertion binding	2	2.54212
ribonucleoside-diphosphate reductase activity, thioredoxin disulfide as acceptor	2	2.54212
insulin-activated receptor activity	2	2.54212
estrogen response element binding	2	2.54212
linear malto-oligosaccharide phosphorylase activity	2	2.54212
phosphatidylinositol-3,4-bisphosphate phosphatase activity	2	2.54212
Atg8 ligase activity	2	2.54212
RNA polymerase II transcription coactivator binding	2	2.54212
RNA polymerase III general transcription initiation factor binding	2	2.54212
ribonucleoside-diphosphate reductase activity	2	2.54212
1-phosphatidylinositol-5-phosphate 4-kinase activity	2	2.54212
phosphopyruvate hydratase activity	2	2.54212
phosphatidylinositol 3-kinase activity	3	2.50878
I-SMAD binding	3	2.50878
protein-hormone receptor activity	3	2.50878
nitric-oxide synthase binding	3	2.50878
glycosaminoglycan binding	10	2.48986
oxidized DNA binding	3	2.38059
TFIID-class transcription factor complex binding	3	2.38059
protein kinase A catalytic subunit binding	3	2.38059
catalytic activity, acting on DNA	14	2.37997
cofactor binding	22	2.36361
heparin binding	8	2.29637
phosphatidylinositol kinase activity	3	2.26584
promoter-specific chromatin binding	5	2.2522
retinal binding	2	2.25011
collagen binding involved in cell-matrix adhesion	2	2.25011
epidermal growth factor binding	2	2.25011
cysteine-type endopeptidase activity involved in execution phase of apoptosis	2	2.25011
phosphatidylinositol-3,4-bisphosphate 5-kinase activity	2	2.25011
RNA polymerase II transcription cofactor binding	2	2.25011
collagen receptor activity	2	2.25011
connexin binding	2	2.25011
histone methyltransferase activity (H4-R3 specific)	2	2.25011
transforming growth factor beta receptor, pathway-specific cytoplasmic mediator activity	2	2.25011
oxidoreductase activity, acting on CH or CH2 groups	2	2.25011
cell-matrix adhesion mediator activity	2	2.25011
fibroblast growth factor-activated receptor activity	2	2.25011
histone deacetylase regulator activity	2	2.25011
translation regulator activity	10	2.23255

## Sheet: SF2A
	SKOv3-ip Diff	HeLa Diff
14-3-3-beta-R-V	-0.0267763	-0.444474
14-3-3-epsilon-M-C	0.206749	-0.21679
14-3-3-zeta-R-V	0.341982	-0.18733
4E-BP1-R-V	-0.36828	1.50771
4E-BP1_pS65-R-V	-0.36289	-0.26925
4E-BP1_pT37_T46-R-V	0.018026	0.425971
53BP1-R-V	-0.45019	1.06235
A-Raf-R-V	-0.53557	-0.67785
A-Raf_pS299-R-C	-0.19823	-0.52203
ACC1-R-C	-1.59509	2.17917
ACC_pS79-R-V	-1.66218	2.92914
AceCS1-R-V	-0.49015	1.0173
ACLY_pS455-R-V	1.2241	0.524264
ACSL1-R-V	0.46026	-1.12481
ACVRL1-R-C	0.360265	-0.15664
ADAR1-M-V	-0.78475	-0.51208
Akt-R-V	0.294541	1.93343
Akt1-R-V	0.568151	-0.25401
Akt1_pS473-R-V	-0.08184	-0.46932
Akt2-R-V	-0.05763	-0.22504
Akt2_pS474-R-C	-0.87517	-0.33939
Akt_pS473-R-V	0.251272	0.31012
Akt_pT308-R-V	1.19151	-0.10896
ALKBH5-R-V	0.226566	1.38722
Ambra1_pS52-R-C	0.085118	-0.53833
AMPK-a2_pS345-R-V	0.02716	-0.44677
AMPKa-R-C	0.471531	0.246255
AMPKa_pT172-R-C	2.67997	-2.15969
Annexin-I-M-V	0.140252	1.09602
Annexin-VII-M-V	0.022367	-1.63601
AR-R-V	0.056615	-0.24368
ARID1A-R-C	-0.39669	-0.30752
ASNS-R-V	1.02985	4.43348
Atg3-R-V	0.50231	0.496395
Atg4B-R-C	0.088314	-0.68924
Atg5-R-C	-0.61345	0.371739
Atg7-R-V	-1.08051	0.049029
ATM-R-V	-0.75163	-1.15397
ATM_pS1981-R-V	1.13734	-1.21603
ATP5A-M-C	2.51714	4.24423
ATP5H-R-V	0.599388	-0.02426
ATR-R-V	-0.05751	-0.24795
ATRX-R-C	-1.65277	0.604484
ATR_pS428-R-C	0.384457	-0.2096
Aurora-A-R-C	1.25501	1.14512
Aurora-ABC_pT288_pT232_pT198-R-C	1.14678	0.100291
Aurora-B-R-V	1.27155	0.904114
Axl-R-V	-2.35326	-0.41021
b-Actin-R-C	1.43689	2.05012
b-Catenin-R-V	3.51445	-1.50597
b-Catenin_pT41_S45-R-V	1.03778	-0.23154
B-Raf-R-C	0.568199	-0.64602
B-Raf_pS445-R-V	0.298262	-0.15775
B7-H3-R-C	-1.22508	-0.92646
B7-H4-R-C	-0.19472	-0.54708
Bad_pS112-R-V	-0.50216	0.197943
Bak-R-C	-0.0923	-0.9197
BAP1-M-V	0.756321	-0.60475
Bax-R-V	-0.02768	-0.68029
Bcl-xL-R-V	1.04988	-0.18756
Bcl2-R-C	-0.09637	-1.6518
BCL2A1-R-V	0.353689	-0.367
Beclin-R-C	-0.02623	-0.50121
Bid-R-C	-0.08054	0.399392
Bim-R-V	-0.31624	-0.34724
BiP-GRP78-M-C	0.18858	-0.56907
BMK1-Erk5_pT218_Y220-R-V	-0.18658	-0.57132
BRCA1-M-C	-0.12429	0.343307
BRD4-R-V	-2.50733	0.165205
c-Abl-R-V	0.238773	-0.12453
c-Abl_pY412-R-C	-1.16063	-0.61625
c-IAP2-R-C	-0.05778	0.692716
c-Jun_pS73-R-V	2.82602	-0.21762
c-Kit-R-V	1.75074	2.12527
c-Met_pY1234_Y1235-R-V	-0.1743	-0.52358
c-Myc-R-C	0.433247	-0.03208
C-Raf-R-C	-0.11606	-0.72944
C-Raf_pS338-R-V	-0.47801	-0.63364
CA9-R-C	-0.42736	-0.54467
Cadherin-6-R-C	0.489652	-0.46972
Calnexin-R-V	-0.1945	0.788785
Caspase-3-cleaved-R-C	0.006005	-0.31626
Caspase-7-cleaved-R-C	0.144438	-0.85152
Caspase-8-M-Q	0.669906	-0.15857
Caspase-8-cleaved-R-C	-0.35196	-0.47152
Caveolin-1-R-V	-4.67968	-0.2088
CD134-R-V	-0.13731	-0.42072
CD171-M-V	-5.80714	0.797955
CD2-M-C	-0.39651	-0.42853
CD20-R-C	0.369061	-0.29186
CD26-R-V	0.030857	-0.4838
CD29-M-V	-0.37312	-0.63709
CD31-M-V	0.179562	-0.41883
CD38-R-C	0.060679	-0.32225
CD4-R-V	0.123897	-0.40926
CD44-R-C	-0.05391	-0.02951
CD45-M-V	0.019251	-0.34012
CD49b-M-V	1.37303	-0.0016
CD5-M-C	-0.15748	-0.41497
CD68-M-C	0.221668	-0.39394
CD74-M-V	-0.29053	-0.43674
cdc25C-R-V	-0.44269	0.435015
cdc2_pY15-R-C	0.083542	-0.64996
Cdc42-R-C	-4.46076	-0.59909
Cdc6-R-V	1.04081	-0.33597
CDK1_pT14-R-C	1.17864	0.704486
CDK9-R-V	-0.29068	-0.33203
CDKN2A-R-C	-0.7657	1.60387
CDT1-R-V	-0.53201	0.083212
CENP-A-R-V	0.040218	-0.18063
cGAS-R-V	0.050693	-0.38643
CHD1L-R-V	-0.39698	-0.03215
Chk1-M-C	0.067898	-0.08914
Chk1_pS296-R-V	0.098188	-0.58406
Chk1_pS345-R-C	-0.16901	-0.17609
Chk2-M-V	0.320088	0.445262
Chk2_pT68-R-C	-0.00772	-0.37943
CIITA-R-C	0.096779	-0.36854
Claudin-7-R-V	-0.90628	-0.53983
COG3-R-V	0.112369	-0.33051
Collagen-VI-R-V	0.073083	0.212402
Complex-II-Subunit-M-V	0.029796	-0.31109
Connexin-43-R-C	3.41987	-0.56849
Coup-TFII-R-C	-0.24909	-0.90745
Cox-IV-R-V	-0.91023	0.722806
Cox2-R-V	0.030643	-0.62578
CRABP1-R-C	0.000585	-0.34206
CRABP2-R-V	0.011339	-0.00499
Creb-R-C	0.152996	-0.19956
CREB_pS133-R-C	2.45801	-0.78424
CSK-R-C	0.598072	-0.18648
CtIP-R-V	-0.71429	0.223968
Cyclin-B1-R-V	1.25551	3.27955
Cyclin-D1-R-C	0.299998	-0.53306
Cyclin-D3-M-V	0.090109	0.194303
Cyclin-E1-R-V	-1.23997	-1.12172
Cyclophilin-F-M-V	0.489265	0.972983
D-a-Tubulin-R-V	-0.00866	-0.32757
DAPK1_pS308-M-C	0.38463	0.477868
DAPK2-R-C	0.046088	-0.41594
DDB-1-R-V	-0.74246	-0.36768
DDR1-R-V	-1.05885	-0.30862
DDR1_pY513-R-C	0.188702	-0.64839
DJ1-R-V	-0.04202	1.03531
DM-Histone-H3-R-V	0.10751	-0.09184
DM-K9-Histone-H3-M-V	-0.03293	-0.14904
DNA-Ligase-IV-R-C	-0.4819	-0.68885
DNA_POLG-R-V	-0.25139	-0.57523
DNMT1-R-V	-0.85663	-0.2994
DRP1-R-V	-1.2739	-0.6692
DUSP4-R-V	0.260391	0.961443
DUSP6-R-C	1.69197	-1.29014
Dvl3-R-V	-0.21989	-0.17013
DYRK1B-R-C	0.134019	-0.42548
E-Cadherin-R-V	-0.10036	-0.4647
E2F1-R-V	0.409027	-0.52063
eEF2-R-C	3.04492	1.83304
eEF2K-R-V	-0.1952	1.59579
EGFR-R-V	1.15091	1.26842
EGFR_pY1173-R-V	0.099557	-0.4879
eIF4E-R-V	0.191684	0.443122
eIF4E_pS209-R-V	0.393452	-0.36193
eIF4G-R-C	-0.01268	-0.05922
Elk1_pS383-R-C	-0.21747	-0.43772
EMA-M-C	-0.46464	-0.47142
Enolase-1-R-V	0.005915	0.902129
Enolase-2-R-V	0.036068	-0.27796
ENY2-M-C	1.07439	0.637774
EphA2-R-V	0.615103	-0.20143
EphA2_pS897-R-C	1.55956	-0.09526
EphA2_pY588-R-C	0.298407	-0.38605
ER-a-R-V	-1.06745	-0.88302
ER-a_pS118-R-V	-0.27575	-0.44078
ERCC1-R-C	0.24608	-0.53519
ERCC5-R-C	0.079424	0.993372
Erk5-R-V	-0.24748	-0.07575
ERRalpha-R-V	1.41567	0.299077
Ets-1-R-V	1.47753	-1.62754
EVI1-R-V	-0.83842	0.335263
Ezh2-R-V	0.124137	-0.23232
FABP5-R-C	0.953011	2.58618
FAK-R-C	0.132442	-0.10135
FAK_pY397-R-V	0.101879	-0.56882
FANCD2-R-V	0.176719	-0.59124
FASN-R-V	0.090151	1.1421
FGF-basic-R-C	-2.48327	0.990619
FGFR1-R-V	-0.07539	-0.35829
FGFR2-R-V	-0.08508	-0.46381
Fibronectin-R-V	-0.14494	-0.22184
FN14-R-C	1.91906	0.096717
Folate-Binding-Protein-R-V	-0.67729	-0.79225
Folliculin-R-V	0.28469	-0.28992
FOXM1-R-V	0.775381	-1.36271
FOXO3-R-V	0.244088	-0.11847
FoxO3a_pS318_S321-R-C	0.313517	-0.49259
FRS2-alpha_pY196-R-V	0.583863	-0.12523
FTO-R-V	-0.89193	1.32122
G6PD-R-V	0.27665	-0.34728
Gab2-R-V	0.284255	-0.38748
GAPDH-M-C	1.39251	1.83691
GATA3-M-V	3.07501	3.00882
GATA6-R-V	-0.24604	-0.61028
GCLC-R-C	1.94277	3.6566
GCLM-R-V	-0.07954	0.047932
GCN5L2-R-V	0.048603	-0.38187
GGPS1-M-V	0.26327	-0.40928
Gli1-R-C	-0.63823	-0.49846
Gli3-R-V	-0.57526	-0.46009
Glucocorticoid-Receptor-R-V	-0.91045	0.984064
Glutamate-D1-2-R-V	0.2529	-0.62428
Glutaminase-R-C	-3.24535	0.711927
Granzyme-B-R-V	0.403073	-1.4201
GRB2-R-V	0.014458	-0.33292
GRB7-R-V	-1.18136	-0.26325
Grp75-R-C	0.603857	0.958915
GSK-3a-b-M-V	0.328161	-0.46531
GSK-3a-b_pS21_S9-R-V	2.56661	-2.10146
GSK-3B-R-C	-0.0005	-0.64035
Gys-R-V	0.096687	-0.45013
Gys_pS641-R-V	-0.16736	-0.18055
H2AX_pS139-R-C	0.244038	-0.62394
H2AX_pS140-M-C	0.204403	-0.46888
HER2-M-V	0.737355	0.659449
HER2_pY1248-R-V	1.21227	-0.53923
HER3-R-V	-0.34773	-0.06182
HER3_pY1289-R-C	0.434366	1.39513
Heregulin-R-V	-0.24292	0.23356
HES1-R-V	-1.83754	-1.96277
Hexokinase-I-R-C	1.46319	-0.5276
Hexokinase-II-R-V	0.717359	1.57366
Hif-1-alpha-R-C	0.469365	-0.42502
Histone-H3-R-V	0.304993	-0.73359
Histone-H3_pS10-R-V	0.85193	-0.11268
HLA-DQA1-R-V	-0.01703	-0.54356
HLA-DR-DP-DQ-DX-R-C	0.218967	0.745872
HMHA1-R-V	-2.70584	3.30339
HNRNPK-R-V	-0.01674	-0.20919
HSP27-M-C	0.139166	-0.37966
HSP27_pS82-R-V	-2.2114	4.92333
HSP60-R-V	-0.38222	0.034289
HSP70-R-C	0.203412	1.32821
IDO-R-C	-5.55583	-0.55563
IGF1R_pY1135_Y1136-R-V	-0.21004	-0.45745
IGFBP2-R-V	0.711932	0.13469
IGFBP3-M-V	-0.24018	-0.58406
IGFRb-R-C	-1.29705	-0.82135
IL-6-R-C	1.10676	-0.80827
IMP3-R-C	-0.16588	-0.42369
INPP4b-R-C	-1.73443	-0.40904
IR-b-R-C	-1.68905	-0.93015
IRF-1-R-V	-0.06458	-0.81606
IRF-3-R-V	-0.30522	-0.80007
IRS1-R-V	0.243607	-0.12947
IRS2-R-C	-0.00206	0.514178
JAB1-M-C	0.014636	-0.36857
Jagged1-R-V	0.1542	-0.40687
Jak2-R-V	-0.41077	-0.36552
JNK2-R-V	0.579993	-0.64909
JNK_pT183_Y185-R-C	-2.49723	-0.47424
KAP1-R-V	0.278899	0.687827
KEAP1-R-V	-0.09233	-0.11637
LAD1-R-V	0.191405	-1.97478
Lasu1-R-V	-0.25692	0.121805
LC3A-B-R-C	-0.00732	0.011826
Lck-R-V	0.383426	0.349845
LCN2-R-V	-2.44278	-0.81799
LDHA-R-C	0.982082	2.47739
LRP6_pS1490-R-V	-0.21453	-0.66096
Lyn-R-V	-1.59725	-0.81447
MACC1-R-V	-0.46011	-0.50991
MAPK_pT202_Y204-R-C	-2.76572	0.622117
Mcl-1-R-V	0.338259	0.852628
MCT4-R-V	-0.5051	3.42856
MDM2_pS166-R-V	0.392609	-0.18201
MEK1-R-V	1.30107	-0.20267
MEK1_pS217_S221-R-V	-0.73519	1.09288
MEK2-R-V	0.170341	-0.24825
MelanA-R-C	-0.04204	-0.05088
Melanoma-gp100-R-C	-0.4098	-0.18818
MERIT40-R-C	-0.30938	-0.35574
MERIT40_pS29-R-V	0.154759	-0.38239
Merlin-R-C	-0.89968	1.41473
METTL3-R-V	1.37393	-0.21787
Midkine-R-V	-0.18264	-0.48753
MIF-R-C	-0.17336	0.414592
MIG6-R-V	-0.70414	-0.6294
Mitofusin-1-R-V	-0.39635	-0.93449
Mitofusin-2-R-V	0.125186	-0.97405
MLH1-M-V	-0.48846	-1.73888
MLKL-R-V	-1.11271	4.30098
MMP14-R-V	-0.69194	-0.51747
MMP2-R-V	-0.03279	-0.46241
Mnk1-R-V	0.387222	0.675505
MR1-M-C	-0.11287	-0.24467
MRAP-R-C	0.390122	-0.26506
MSH2-R-C	-0.50793	1.15265
MSH6-R-C	-0.47436	1.89289
MSI2-R-C	0.909757	-0.3606
MTCO1-M-V	-0.7412	1.03403
mTOR-R-V	0.120829	1.65311
mTOR_pS2448-R-C	-0.03492	1.04913
MTSS1-M-C	-0.33554	-0.40642
MYH11-R-C	0.841009	0.419246
Myosin-IIa-R-C	-0.19496	2.26851
Myosin-IIa_pS1943-R-V	-0.32591	3.95138
Myt1-R-C	0.383908	-0.35536
N-Cadherin-R-V	-0.91742	-0.84948
N-Ras-M-V	-0.0895	-0.01231
NAPSIN-A-R-C	-0.20889	0.034912
NDRG1_pT346-R-V	2.66859	0.556592
NDUFB4-R-V	0.102393	-0.22674
NF-kB-p65_pS536-R-C	2.38541	-0.48518
Notch1-R-V	-0.07513	-0.15933
Notch1-cleaved-R-V	-0.23013	-0.48091
Notch3-R-C	0.059517	-0.35375
NQO1-M-V	0.188543	0.291392
NRF2-R-C	-0.07094	-0.10643
Oct-4-R-C	0.68502	0.264127
P-Cadherin-R-C	0.157449	0.110099
p21-R-C	0.22277	-0.29719
p27-Kip1-R-C	-0.16742	-0.13426
p27_pT157-R-C	0.467041	0.606575
p27_pT198-R-V	-0.06158	-0.06265
p38-a-M-V	0.176885	-0.19652
p38-MAPK-R-V	0.393541	0.379984
p38-MAPK-_pT180_Y182-R-V	-0.64444	-1.0867
p44-42-MAPK-R-V	0.274085	1.13771
p53-R-C	-0.18933	-0.30711
p70-S6K1-R-V	-0.61583	0.31715
p70-S6K_pT389-R-V	0.468622	-0.69293
p90RSK_pT573-R-C	0.080489	-0.62004
PAI-1-M-V	0.332426	-0.63374
PAICS-R-C	-0.46813	1.13472
PAK1-R-V	0.341506	-1.28822
PAK4-R-V	-0.43374	-0.8448
PAK_pS474_S602_S560-R-V	0.217311	0.091046
PAK_pT423_T402-R-C	-0.08271	-0.60239
PAR-R-C	0.094935	-0.95563
PARG-R-C	-0.25672	-1.44278
PARP-R-V	-4.57163	2.40605
Patched-R-C	-0.05548	-0.42989
PAX6-R-V	-0.13949	0.138772
PAX8-R-C	1.28101	-0.31692
Paxillin-R-C	1.04452	-0.55436
PCNA-M-C	0.01328	-0.67098
PD-1-R-V	0.130011	-0.29193
PD-L1-R-C	-0.49553	0.403704
Pdcd4-R-C	0.524424	-1.37407
PDH-M-V	0.111967	-0.18244
PDHA1-R-V	0.507338	-0.6918
PDHK1-R-C	-0.084	-0.17445
PDK1-R-V	0.094057	1.04875
PDK1_pS241-R-V	0.688764	-0.1664
PEA-15-R-V	0.88254	-0.34214
PEA-15_pS116-R-V	-0.0421	-0.35772
PERK-R-V	-0.10777	0.094735
PGM1-R-V	-0.2654	-0.06693
PHGDH-R-C	0.173429	1.67971
PHLPP-R-V	0.134662	-0.40806
PI3K-p110-a-R-C	-0.18479	-0.22052
PI3K-p110-b-M-C	0.007591	-0.29148
PI3K-p85-R-C	-0.6884	-1.30895
PIP4K2A-R-V	0.004698	-0.68633
PIP4K2B-R-V	-0.10512	-0.4836
PKA-a-R-V	0.492693	1.14783
PKC-a-b-II_pT638_T641-R-V	0.418849	1.64022
PKC-b-II_pS660-R-V	-1.64404	1.53781
PKC-delta_pS664-R-V	-0.38435	-0.657
PKCa-R-V	-0.0345	-0.31576
PKM2-R-C	0.305134	2.27561
PLC-gamma1-R-V	-0.6386	1.22887
PLC-gamma1_pS1248-R-V	0.425026	-0.75519
PLC-gamma2_pY759-R-V	0.940762	-0.35018
PLK1-R-C	-0.56051	1.27744
PMS2-R-V	0.257993	-0.30327
Porin-M-V	0.026088	-0.30924
PR-R-V	-0.04511	-0.3641
PRAS40-M-C	0.075661	-0.40293
PRAS40_pT246-R-V	1.01705	0.019155
PRC1_pT481-R-C	0.25423	-0.7953
PREX1-R-V	-0.20154	-0.44721
PRMT1-R-V	-0.03497	-0.01956
PRMT5-R-V	0.0318	-0.23421
PTEN-R-V	0.291707	-0.34727
PTPN12-R-V	-0.3236	1.10316
Puma-R-C	0.574413	-0.55513
PYGB-R-V	-0.04123	-0.32347
PYGM-M-C	0.264891	-0.24027
Pyk2_pY402-R-C	0.82227	-0.66282
Rab11-R-C	0.091237	-0.44893
Rab11FIP1-R-V	-1.74575	-0.18626
Rab25-R-V	-0.78047	-0.4027
Rad17_pS645-R-V	0.279148	-0.56111
Rad23A-R-C	0.367888	0.140815
Rad50-R-V	0.258422	-0.39285
Rad51-R-C	0.039653	0.004018
Raptor-R-V	-0.04011	-0.3394
Rb-M-Q	-0.395	-0.44896
RBM15-R-V	1.55274	-0.7388
Rb_pS807_S811-R-V	-0.87835	-0.72789
Rheb-M-C	1.68768	3.35583
Rictor-R-C	-0.21342	0.163553
Rictor_pT1135-R-V	0.340068	-0.03751
RIP-R-C	1.42681	0.325998
RIP3-R-C	0.230494	-0.49758
RPA32-R-V	1.60585	-1.47751
RPA32_pS4_S8-R-C	0.818986	-0.01489
RRM1-R-C	-0.06211	-0.79856
RRM2-R-C	0.45397	1.53086
RSK-R-C	-0.72888	0.674032
RSK1-R-V	0.202706	-0.16025
S100A4-R-V	-1.49784	0.302479
S6-M-V	-1.54199	-0.161
S6_pS235_S236-R-V	-1.7157	1.80401
S6_pS240_S244-R-V	-0.27722	1.36948
SCD-M-V	0.134521	-0.14326
SDHA-R-V	0.873895	-0.4075
SF2-R-V	0.139035	-0.57056
SFRP1-R-V	-0.42295	-0.62555
SGK1-R-V	0.944279	0.240202
SGK3-R-V	-0.9219	-0.83962
Shc_pY317-R-C	0.049018	-0.48615
SHP-2_pY542-R-C	0.883091	-0.51547
SHP2-R-V	-0.09645	-0.52793
SIRP-alpha-R-V	0.368134	-0.9479
SLC1A5-R-C	0.431367	0.282691
Slfn11-G-C	-0.74786	0.213807
Smac-M-Q	0.581503	0.162996
Smad1-R-V	-0.21765	-0.50636
Smad3-R-V	0.020964	0.841473
Smad4-R-V	-0.27943	-0.24869
Snail-M-Q	-0.72081	2.88657
SOD1-M-V	0.493538	-0.65346
SOD2-R-V	-0.22359	-0.22601
Sox17-R-V	-0.39925	-0.37044
Sox2-R-V	-0.09885	-0.57637
SOX7-R-V	0.914128	-0.24507
Src-R-V	-2.27539	-0.23901
Src_pY416-R-V	2.60132	-0.74297
Src_pY527-R-V	0.26592	-0.55096
Stat1_pY701-R-V	0.026048	-0.43019
Stat3-R-C	-0.71337	-0.00457
Stat3_pY705-R-C	0.237842	-0.30747
Stat5a-R-V	-0.4455	-0.45936
Stathmin-1-R-V	-0.20195	-0.11192
STING-R-V	-0.73297	-0.25584
Syk-M-V	-1.13365	-0.35176
Synaptophysin-R-C	0.159796	-0.41172
Tau-M-C	-0.21822	0.932322
TAZ-R-V	0.559713	-0.60808
TEAD-R-C	0.42337	-0.73646
TFAM-R-V	0.177615	-1.00415
TFRC-R-V	-0.10472	2.64076
TIGAR-R-V	-0.145	-0.92035
Transglutaminase-M-V	2.49566	4.14404
TRAP1-M-V	-0.79766	0.982647
TRIM24-R-C	-0.11749	-0.1348
TRIM25-R-C	-1.81968	0.510851
TRIP13-R-V	-0.15812	-1.00917
TROP2-R-V	-1.32623	-0.45128
TSC1-R-V	-0.17429	-0.09639
TTF1-R-V	0.536117	-0.14777
Tuberin-R-V	-0.44784	-0.38136
Tuberin_pT1462-R-V	0.123266	-0.58305
TUFM-R-V	0.124444	-0.89793
Twist-M-C	0.012661	-0.31786
Tyro3-R-V	0.153811	-0.23136
U-Histone-H2B-R-C	0.371898	-0.31605
UBAC1-R-V	-0.12028	-0.09624
UBQLN4-M-C	0.308001	-0.45515
UGT1A-M-V	-1.94019	-0.67544
ULK1_pS757-R-C	-0.5379	-0.4514
UQCRC2-M-C	0.004196	-0.67745
UVRAG-R-C	-0.1789	-0.42168
VASP-R-V	0.051735	0.176363
VAV1-R-C	-0.60333	-0.35894
VEGFR-2-R-V	-0.04788	-0.69684
VEGFR2_pY1175-R-C	0.517939	-0.42008
VHL-R-C	0.476763	-0.77261
VHL-EPPK1-M-C	-0.4463	3.52816
Vinculin-M-V	-2.67322	-0.23203
Wee1-R-C	0.066319	0.156986
Wee1_pS642-R-C	0.229544	-0.71973
WIPI1-R-C	1.60097	2.60014
WIPI2-R-C	0.722623	-0.14129
WTAP-R-V	0.781781	-0.57552
XBP-1-G-C	-0.65429	-0.75562
XIAP-R-C	0.026702	-1.15765
XPA-M-V	0.374744	0.014033
XPF-R-C	-0.18605	-0.82202
XRCC1-R-C	1.01285	-0.22669
YAP-R-C	-0.17294	-0.63654
YAP_pS127-R-V	1.18513	1.90327
YB1_pS102-R-V	0.340053	0.920348
YES1-R-V	0.159448	-0.49589
YTHDF2-R-V	-0.64993	1.08721
YTHDF3-R-C	1.3463	0.916174
ZAP-70-R-V	-0.44555	-0.09165
ZEB1-R-V	-0.04821	-0.7444

## Sheet: SF2B
	SKOv3-ip-WT	SKOv3-ip KO	HeLa WT	HeLa KO
ATP5A	-2.26717	-0.85125	0.625653	2.20657
Transglutaminase	0	1.4036	-0.7685	0.777535
GATA3	-2.20538	-0.46937	0	1.15088
GCLC	-1.18995	-0.10358	0.140151	1.51651
ASNS	-0.62084	-0.05827	1.58654	3.23333
Rheb	-0.94385	-0.00384	0.605175	1.87684
eEF2	-1.76098	-0.04224	0.071291	0.812888
Cyclin-B1	0	0.692046	0.891272	2.13639
WIPI1	-1.5798	-0.68954	0.164184	1.1728
c-Kit	-1.8821	-0.90591	0	0.84332
IR-b	-0.6636	-1.66104	0.622679	0.402428
Axl	2.85821	1.47966	-0.60479	-0.64405
Vinculin	2.05095	0.488825	-0.26019	-0.23743
JNK_pT183_Y185	1.72714	0.265989	0	-0.06155
LCN2	1.41899	-0.01092	0.12062	-0.06059
HES1	0	-1.08264	0.517529	-0.06217
Caveolin-1	4.59976	1.88639	-1.39438	-1.36354
CD171	1.4141	-1.94616	1.46988	1.85117
Cdc42	0.077131	-2.51063	0.102253	-0.00276
IDO	3.93987	0.723798	0.089882	0

## Sheet: SF2C
	SKOv3-ip WT	SKOv3-ip KO	HeLa WT	HeLa KO
ATP5A	-2.26717	-0.85125	0.625653	2.20657
Transglutaminase	0	1.4036	-0.7685	0.777535
GATA3	-2.20538	-0.46937	0	1.15088
HES1	0	-1.08264	0.517529	-0.06217

## Sheet: SF3A
HeLa CD276+/+ C22	HeLa CD276-/- C11
0.895148	0.266257
1.01629	0.399943
1.08856	0.335449

[truncated: 17 more sheets: SF3B, SF3C, SF3E, 2A, 2F, 2G, 2H, 3B, 3C, SF6B, SF6D, SF6E, F5E, F6A, F6B, F6E, F6F]
